# Supplementary material for: An Integrative Transcriptomic and Metabolomic Study Revealed That Melatonin Plays a Protective Role in Chronic Lung Inflammation by Reducing Necroptosis
Source: Front Immunol. 2021 May 4;12:668002. doi: 10.3389/fimmu.2021.668002 (PMC8129533; doi:10.3389/fimmu.2021.668002)
Supplement: Supplementary Figure 1 — Score plots of PLS-DA based on the metabolic profile of COPD. (A) The plot of PLS-DA scores showing almost complete separation of Mel (red circles), Luz (blue triangles), LPS (green rhombi), and Con (gray squares). The classification parameters were R2X (cum) = 0.65, R2Y (cum) = 0.871, and Q2 (cum) = 0.536. (B) Validation model of PLS-DA. The R2 and Q2 intercept values were 0.4356 and −0.4317, respectively, after 200 permutations. [file DataSheet_1.zip]

Archive with 12 entries (12 files):
- Figure S1.pdf
- Figure S2.pdf
- Figure S3-1.TIF
- Figure S3-2.TIF
- Figure S3-3.TIF
- Figure S3-4.TIF
- Figure S3-5.TIF
- Table S1.pdf
- Table S2.pdf
- Table S3.pdf
- Table S4.pdf
- Table S5.pdf
